# Supplementary material for: Disruption of the microbiota across multiple body sites in critically ill children
Source: Microbiome. 2016 Dec 29;4:66. doi: 10.1186/s40168-016-0211-0 (PMC5200963; doi:10.1186/s40168-016-0211-0)
Supplement: Additional file 1: — Summary of study population. (XLSX 14 kb) [file 40168_2016_211_MOESM1_ESM.xlsx]

## Sheet:  Clinical Data
Additional File 1. Summary of study population.
Study Subject1	PICU days in 6 months prior to study participation	Age (years)2	Diagnosis on Admission	Chronic Illness	Length of current PICU admission (days)	Survival	Antimicrobials during PICU admission3	Ventilator Support	Positive Culture During PICU Admission4
1	0	1.83	Status asthmaticus	Yes	12	Yes	PI, VA	Yes	Yes
2	0	2	Trauma	No	11	Yes	CX	Yes	No
3	0	6	Viral pneumonia	Yes	22	Yes	CX, FL, PI, AZ, VA, OS	Yes	No
4	18	2	Status epilepticus	Yes	13	Yes	VA, AC, CX, CZ	Yes	No
5	0	2	Status epilepticus	Yes	9	Yes	AZ, AC, VA, CX	Yes	No
6	59	2	Sepsis	Yes	17	Yes	CE, VA, GE	Yes	Yes
7	36	1.33	Respiratory failure	Yes	18	No	CX, CE	Yes	Yes
8	0	1.5	Seizures	Yes	6	Yes	CX, OS, VA, ME	Yes	Yes
9	23	3	Respiratory distress	Yes	12	Yes	TR, CE, GE, VA, CP	Yes	Yes
10	0	3	Respiratory failure	Yes	16	Yes	CL, LE, AZ, VA, OX, CE	Yes	Yes
11	3	4	Respiratory failure and shock	Yes	29	Yes	CA, CL, OS, VA, CX, PI, AZ, CZ	Yes	Yes
12	9	2	Respiratory failure	Yes	15	Yes	VA, AZ, PI, CE	Yes	Yes
13	0	1.17	Viral bronchiolitis	No	7	Yes	CX	Yes	Yes
14	0	5	Acute renal failure	No	4	Yes	AM, ME	No	No
15	0	6	Respiratory distress	Yes	9	Yes	-	Yes	No
16	0	3	Altered mental status	Yes	9	Yes	CX	No	No
17	11	1.08	Respiratory distress	Yes	3	Yes	CP, PI, VA	Yes	Yes
18	0	1.83	Status epilepticus	Yes	15	Yes	ME	Yes	Yes
19	0	6	Sepsis	Yes	5	Yes	CL, ME, TO, VA	Yes	Yes
20	16	4	Respiratory distress	Yes	2	Yes	VA	Yes	Yes
21	22	1.42	Fever	Yes	3	Yes	CA, CE, VA	Yes	Yes
22	7	1	Respiratory distress	Yes	2	Yes	PI	Yes	Yes
23	49	9	Respiratory failure	Yes	20	Yes	VA, ME, PI, CX	Yes	Yes
24A	11	1	Fever	Yes	4	Yes	AX, PI, TO, VA	Yes	Yes
24B	13	1.17	Respiratory distress	Yes	8	Yes	CE, VA	Yes	Yes
24C	24	1.25	Tracheitis	Yes	16	Yes	AM, CP	Yes	Yes
25	2	1.33	Respiratory distress	Yes	3	Yes	PI, VA	Yes	Yes
26	5	1	Respiratory distress	Yes	5	Yes	-	Yes	Yes
27	64	1.17	Viral syndrome	Yes	4	Yes	ME, PI	Yes	Yes
28	0	7	Sepsis	Yes	15	Yes	CX	Yes	Yes
29	0	3	Viral syndrome	Yes	4	Yes	-	Yes	Yes
30	0	2	Trauma	No	14	Yes	VA, PI	Yes	No
31	0	1.83	Sepsis	No	10	Yes	VA, CX	Yes	No
32	3	7	Altered mental status	Yes	3	Yes	PI, VA	Yes	Yes
33	0	3	Failure to thrive	Yes	4	Yes	ER	Yes	No
34	6	2	Seizures	Yes	8	Yes	-	Yes	Yes
35	3	4	Seizures	Yes	4	Yes	CX	Yes	No
36	2	7	Respiratory distress	Yes	4	Yes	PI, VA	Yes	Yes
37	50	1.42	Fever	Yes	11	Yes	CA, CP, PI	Yes	No
1 Subject 24 participated in this study three times (24A-C) during three separate hospitalizations.
2 Ages between 1 and 2 years of age are listed in decimal form as they are typically recorded in months in medical records. Ages 2-9 are listed as integers.
3 AC=acyclovir, AM=amoxicillin, AX=amoxicillin-clavulanate, AZ=azithromycin, CA=caspofungin, CE=cefepime, CL=clindamycin, CP=ciprofloxacin, CX=ceftriaxone, CZ=cefazolin, ER=erythromycin, FL=fluconazole, GE=gentamicin, LE=levofloxacin, ME=metronidazole, OS=oseltamivir, OX=oxacillin, PI=piperacillin-tazobactam, TO=tobramycin, TR=trimethoprim-sulfamethoxazole, VA=vancomycin, -=none
4 From any body site or fluid.
