# Supplementary material for: Disruption of the microbiota across multiple body sites in critically ill children
Source: Microbiome. 2016 Dec 29;4:66. doi: 10.1186/s40168-016-0211-0 (PMC5200963; doi:10.1186/s40168-016-0211-0)
Supplement: Additional file 2: — Summary of all samples collected from PICU and non-PICU subjects in this study with relevant clinical information. (XLSX 62 kb) [file 40168_2016_211_MOESM2_ESM.xlsx]

## Sheet: Sheet1
Set	Patient ID	Sample Name	Study Day	Site	Age (years)	Previously Healthy	Central Venous Catheter	Ventilator Support	TPN	Enteral Feeds	Antifungals	Antivirals	Antibiotics	Intravenous glucocorticoids	Group Number1	Organism Cultured from Trach Aspirates with 2 days of Sample Collection
PICU	P3	P3.3T	3	Tongue	6	N	Y	Y	Y	N	Y	N	Y	N	2
	P3	P3.7R	7	Rectal	6	N	Y	Y	Y	N	Y	N	Y	N	2
	P3	P3.7S	7	Skin	6	N	Y	Y	Y	N	Y	N	Y	N	2
	P3	P3.7T	7	Tongue	6	N	Y	Y	Y	N	Y	N	Y	N	2
	P3	P3.10F	10	Stool	6	N	Y	Y	N	Y	Y	N	Y	N	2
	P3	P3.10R	10	Rectal	6	N	Y	Y	N	Y	Y	N	Y	N	2
	P3	P3.10T	10	Tongue	6	N	Y	Y	N	Y	Y	N	Y	N	2
	P3	P3.14R	14	Rectal	6	N	Y	Y	N	Y	N	N	N	N	2
	P3	P3.14T	14	Tongue	6	N	Y	Y	N	Y	N	N	N	N	2
	P3	P3.1F	17	Stool	6	N	Y	Y	N	Y	N	N	N	N	2
	P3	P3.17T	17	Tongue	6	N	Y	Y	N	Y	N	N	N	N	2
	P3	P3.21R	21	Rectal	6	N	Y	N	N	Y	N	N	N	N	2
	P3	P3.21T	21	Tongue	6	N	Y	N	N	Y	N	N	N	N	2
	P4	P4.2R	2	Rectal	2	N	Y	Y	N	Y	N	Y	Y	N	2
	P4	P4.2S	2	Skin	2	N	Y	Y	N	Y	N	Y	Y	N	2
	P4	P4.2T	2	Tongue	2	N	Y	Y	N	Y	N	Y	Y	N	2
	P4	P4.5R	5	Rectal	2	N	Y	Y	N	Y	N	N	N	N	2
	P4	P4.5T	5	Tongue	2	N	Y	Y	N	Y	N	N	N	N	2
	P4	P4.8T	8	Tongue	2	N	Y	Y	N	Y	N	N	N	N	2
	P5	P5.2R	2	Rectal	2	N	Y	Y	N	Y	N	N	Y	N	2
	P5	P5.2S	2	Skin	2	N	Y	Y	N	Y	N	N	Y	N	2
	P5	P5.2T	2	Tongue	2	N	Y	Y	N	Y	N	N	Y	N	2
	P5	P5.5R	5	Rectal	2	N	Y	Y	N	Y	N	N	Y	N	2
	P5	P5.6S	6	Skin	2	N	Y	Y	N	Y	N	N	Y	N	2
	P5	P5.6T	6	Tongue	2	N	Y	Y	N	Y	N	N	Y	N	2
	P6	P6.2F	2	Stool	2	N	Y	Y	N	Y	N	N	Y	N	3
	P6	P6.2S	2	Skin	2	N	Y	Y	N	Y	N	N	Y	N	2
	P6	P6.2T	2	Tongue	2	N	Y	Y	N	Y	N	N	Y	N	3
	P6	P6.5F	5	Stool	2	N	Y	Y	N	Y	N	N	Y	N	3	Acinetobacter, Pseudomonas, Stenotrophomonas
	P6	P6.5S	5	Skin	2	N	Y	Y	N	Y	N	N	Y	N	3	Acinetobacter, Pseudomonas, Stenotrophomonas
	P6	P6.5T	5	Tongue	2	N	Y	Y	N	Y	N	N	Y	N	3	Acinetobacter, Pseudomonas, Stenotrophomonas
	P6	P6.8F	8	Stool	2	N	Y	Y	N	Y	N	N	Y	N	3
	P6	P6.8R	8	Rectal	2	N	Y	Y	N	Y	N	N	Y	N	3
	P6	P6.8S	8	Skin	2	N	Y	Y	N	Y	N	N	Y	N	3
	P6	P6.8T	8	Tongue	2	N	Y	Y	N	Y	N	N	Y	N	3
	P6	P6.12F	12	Stool	2	N	Y	Y	N	N	N	N	Y	N	3
	P6	P6.12T	12	Tongue	2	N	Y	Y	N	N	N	N	Y	N	3
	P6	P6.15R	15	Rectal	2	N	Y	Y	N	Y	N	N	Y	N	3
	P6	P6.15S	15	Skin	2	N	Y	Y	N	Y	N	N	Y	N	3
	P6	P6.15T	15	Tongue	2	N	Y	Y	N	Y	N	N	Y	N	3
	P7	P7.1R	1	Rectal	1.33	N	Y	Y	N	Y	N	N	Y	N	3	Haemophilus
	P7	P7.1S	1	Skin	1.33	N	Y	Y	N	Y	N	N	Y	N	3	Haemophilus
	P7	P7.1T	1	Tongue	1.33	N	Y	Y	N	Y	N	N	Y	N	3	Haemophilus
	P7	P7.5F	5	Stool	1.33	N	Y	Y	N	Y	N	N	Y	N	3
	P7	P7.5R	5	Rectal	1.33	N	Y	Y	N	Y	N	N	Y	N	3
	P7	P7.5S	5	Skin	1.33	N	Y	Y	N	Y	N	N	Y	N	3
	P7	P7.8R	8	Rectal	1.33	N	Y	Y	Y	N	N	N	N	N	3	Pseudomonas
	P7	P7.8S	8	Skin	1.33	N	Y	Y	Y	N	N	N	N	N	3	Pseudomonas
	P7	P7.8T	8	Tongue	1.33	N	Y	Y	Y	N	N	N	N	N	3	Pseudomonas
	P7	P7.10F	10	Stool	1.33	N	Y	Y	N	Y	N	N	Y	N	3
	P7	P7.11F	11	Stool	1.33	N	Y	Y	N	Y	N	N	Y	N	3
	P7	P7.11S	11	Skin	1.33	N	Y	Y	N	Y	N	N	Y	N	3
	P7	P7.11T	11	Tongue	1.33	N	Y	Y	N	Y	N	N	Y	N	3
	P7	P7.15R	15	Rectal	1.33	N	Y	Y	N	N	N	N	N	N	3
	P7	P7.15S	15	Skin	1.33	N	Y	Y	N	N	N	N	N	N	3
	P7	P7.16F	16	Stool	1.33	N	Y	Y	N	Y	N	N	N	N	3
	P8	P8.3R	3	Rectal	1.5	N	Y	Y	Y	N	N	N	Y	N	3
	P8	P8.3S	3	Skin	1.5	N	Y	Y	Y	N	N	N	Y	N	3
	P8	P8.3T	3	Tongue	1.5	N	Y	Y	Y	N	N	N	Y	N	3
	P11	P11.2R	2	Rectal	4	N	Y	Y	N	N	Y	Y	Y	N	3	Haemophilus
	P11	P11.2S	2	Skin	4	N	Y	Y	N	N	Y	Y	Y	N	3	Haemophilus
	P11	P11.2T	2	Tongue	4	N	Y	Y	N	N	Y	Y	Y	N	3	Haemophilus
	P11	P11.3F	3	Stool	4	N	Y	Y	Y	N	Y	Y	Y	N	3
	P11	P11.6F	6	Stool	4	N	Y	Y	Y	N	Y	Y	Y	N	3
	P11	P11.6T	6	Tongue	4	N	Y	Y	Y	N	Y	Y	Y	N	3
	P11	P11.7F	7	Stool	4	N	Y	Y	Y	N	Y	N	Y	N	3
	P11	P11.8S	8	Skin	4	N	Y	Y	Y	N	Y	N	Y	N	3
	P11	P11.8T	8	Tongue	4	N	Y	Y	Y	N	Y	N	Y	N	3
	P11	P11.10F	10	Stool	4	N	Y	Y	N	Y	Y	N	Y	N	3
	P11	P11.13F	13	Stool	4	N	Y	Y	N	Y	Y	N	Y	N	3
	P11	P11.13S	13	Skin	4	N	Y	Y	N	Y	Y	N	Y	N	3
	P11	P11.13T	13	Tongue	4	N	Y	Y	N	Y	Y	N	Y	N	3
	P11	P11.15T	15	Tongue	4	N	Y	Y	N	Y	Y	N	Y	N	3
	P11	P11.19F	19	Stool	4	N	Y	Y	N	Y	N	N	Y	N	3
	P11	P11.19S	19	Skin	4	N	Y	Y	N	Y	N	N	Y	N	3
	P11	P11.19T	19	Tongue	4	N	Y	Y	N	Y	N	N	Y	N	3
	P11	P11.22F	22	Stool	4	N	Y	Y	N	Y	N	N	Y	N	3
	P11	P11.22T	22	Tongue	4	N	Y	Y	N	Y	N	N	Y	N	3
	P11	P11.27S	27	Skin	4	N	Y	Y	N	Y	N	N	N	N	3
	P11	P11.27T	27	Tongue	4	N	Y	Y	N	Y	N	N	N	N	3
	P11	P11.30R	30	Rectal	4	N	Y	Y	N	Y	N	N	N	N	3
	P11	P11.30S	30	Skin	4	N	Y	Y	N	Y	N	N	N	N	3
	P11	P11.30T	30	Tongue	4	N	Y	Y	N	Y	N	N	N	N	3
	P9	P9.2R	2	Rectal	3	N	Y	Y	N	N	N	N	Y	N	3	Staphylococcus
	P9	P9.5T	5	Tongue	3	N	Y	Y	N	N	N	N	Y	N	3
	P9	P9.6F	6	Stool	3	N	Y	Y	N	N	N	N	Y	N	3
	P9	P9.9T	9	Tongue	3	N	Y	Y	N	Y	N	N	Y	N	3
	P10	P10.7F	7	Stool	3	N	Y	Y	Y	N	N	N	Y	N	3	Pseudomonas
	P10	P10.14F	14	Stool	3	N	Y	Y	N	Y	N	N	Y	N	3
	P10	P10.14R	14	Rectal	3	N	Y	Y	N	Y	N	N	Y	N	3
	P10	P10.14S	14	Skin	3	N	Y	Y	N	Y	N	N	Y	N	3
	P10	P10.14T	14	Tongue	3	N	Y	Y	N	Y	N	N	Y	N	3
	P12	P12.2F	2	Stool	2	N	Y	Y	N	N	N	N	Y	Y	3	Pseudomonas
	P12	P12.2R	2	Rectal	2	N	Y	Y	N	N	N	N	Y	Y	3	Pseudomonas
	P12	P12.2S	2	Skin	2	N	Y	Y	N	N	N	N	Y	Y	3	Pseudomonas
	P12	P12.2T	2	Tongue	2	N	Y	Y	N	N	N	N	Y	Y	3	Pseudomonas
	P12	P12.5R	5	Rectal	2	N	Y	Y	Y	N	N	N	Y	Y	3
	P12	P12.5S	5	Skin	2	N	Y	Y	Y	N	N	N	Y	Y	3
	P12	P12.5T	5	Tongue	2	N	Y	Y	Y	N	N	N	Y	Y	3
	P12	P12.9F	9	Stool	2	N	Y	N	N	N	N	N	Y	Y	3	Pseudomonas, Stenotrophomonas
	P12	P12.9S	9	Skin	2	N	Y	N	N	N	N	N	Y	Y	3	Pseudomonas, Stenotrophomonas
	P12	P12.9T	9	Tongue	2	N	Y	N	N	N	N	N	Y	Y	3	Pseudomonas, Stenotrophomonas
	P12	P12.12R	12	Rectal	2	N	Y	N	N	Y	N	N	Y	N	3
	P12	P12.12S	12	Skin	2	N	Y	N	N	Y	N	N	Y	N	3
	P12	P12.12T	12	Tongue	2	N	Y	N	N	Y	N	N	Y	N	3
	P12	P12.13F	13	Stool	2	N	Y	N	N	Y	N	N	Y	N	3
	P13	P13.2R	2	Rectal	1.17	Y	Y	Y	N	N	N	N	Y	N	3	Staphylococcus, Haemophilus
	P13	P13.2T	2	Tongue	1.17	Y	Y	Y	N	N	N	N	Y	N	3	Staphylococcus, Haemophilus
	P13	P13.5R	5	Rectal	1.17	Y	Y	Y	N	Y	N	N	Y	Y	3
	P13	P13.5S	5	Skin	1.17	Y	Y	Y	N	Y	N	N	Y	Y	3
	P13	P13.5T	5	Tongue	1.17	Y	Y	Y	N	Y	N	N	Y	Y	3
	P23	P23.7F	7	Stool	9	N	N	Y	N	Y	N	N	Y	N	4	Serratia, Stenotrophomonas
	P23	P23.7S	7	Skin	9	N	N	Y	N	Y	N	N	Y	N	4	Serratia, Stenotrophomonas
	P23	P23.7T	7	Tongue	9	N	N	Y	N	Y	N	N	Y	N	4	Serratia, Stenotrophomonas
	P23	P23.10F	10	Stool	9	N	N	Y	N	Y	N	N	Y	N	4	Serratia
	P23	P23.10T	10	Tongue	9	N	N	Y	N	Y	N	N	Y	N	4	Serratia
	P23	P23.14F	14	Stool	9	N	N	Y	N	N	N	N	Y	N	4	Serratia
	P23	P23.14T	14	Tongue	9	N	N	Y	N	N	N	N	Y	N	4	Serratia
	P23	P23.17F	17	Stool	9	N	N	Y	N	Y	N	N	Y	N	4
	P23	P23.17T	17	Tongue	9	N	N	Y	N	Y	N	N	Y	N	4
	P24C	P24C.2F	2	Stool	1.25	N	N	Y	N	Y	N	N	Y	N	6	Pseudomonas
	P24C	P24C.2T	2	Tongue	1.25	N	N	Y	N	Y	N	N	Y	N	6	Pseudomonas
	P24C	P24C.7F	7	Stool	1.25	N	N	Y	N	Y	N	N	Y	N	6
	P24C	P24C.7T	7	Tongue	1.25	N	N	Y	N	Y	N	N	Y	N	6
	P24C	P24C.10F	10	Stool	1.25	N	N	Y	N	Y	N	N	Y	N	6	Pseudomonas
	P24C	P24C.10R	10	Rectal	1.25	N	N	Y	N	Y	N	N	Y	N	6	Pseudomonas
	P24C	P24C.10S	10	Skin	1.25	N	N	Y	N	Y	N	N	Y	N	6	Pseudomonas
	P24C	P24C.10T	10	Tongue	1.25	N	N	Y	N	Y	N	N	Y	N	6	Pseudomonas
	P24C	P24C.15F	15	Stool	1.25	N	N	Y	N	Y	N	N	Y	N	6
	P24C	P24C.15S	15	Skin	1.25	N	N	Y	N	Y	N	N	Y	N	6
	P24C	P24C.15T	15	Tongue	1.25	N	N	Y	N	Y	N	N	Y	N	6
	P30	P30.3T	3	Tongue	2	Y	Y	Y	N	N	N	N	N	N	6
	P30	P30.7R	7	Rectal	2	Y	Y	Y	N	Y	N	N	Y	N	6
	P30	P30.7T	7	Tongue	2	Y	Y	Y	N	Y	N	N	Y	N	6
	P30	P30.10S	10	Skin	2	Y	Y	N	N	N	N	N	Y	N	6
	P30	P30.11R	11	Rectal	2	Y	Y	N	N	N	N	N	Y	N	6
	P30	P30.14S	14	Skin	2	Y	Y	N	N	N	N	N	Y	N	6
	P30	P30.14T	14	Tongue	2	Y	Y	N	N	N	N	N	Y	N	6
	P31	P31.9R	9	Rectal	1.83	Y	Y	N	N	Y	N	N	Y	N	7
	P1	P1.7R	7	Rectal	1.83	N	Y	Y	N	Y	N	N	Y	N	1	Staphylococcus
	P1	P1.7T	7	Tongue	1.83	N	Y	Y	N	Y	N	N	Y	N	1	Staphylococcus
	P2	P2.6R	6	Rectal	2	Y	N	Y	N	Y	N	N	Y	N	1
	P2	P2.6T	6	Tongue	2	Y	N	Y	N	Y	N	N	Y	N	1
	P15	P15.1R	1	Rectal	6	N	N	Y	N	N	N	N	N	N	4
	P15	P15.1S	1	Skin	6	N	N	Y	N	N	N	N	N	N	4
	P16	P16.1R	1	Rectal	3	N	N	N	N	N	N	N	Y	N	4
	P16	P16.1S	1	Skin	3	N	N	N	N	N	N	N	Y	N	4
	P16	P16.1T	1	Tongue	3	N	N	N	N	N	N	N	Y	N	4
	P14	P14.2S	2	Skin	5	Y	N	N	N	N	N	N	Y	N	4
	P14	P14.2T	2	Tongue	5	Y	N	N	N	N	N	N	Y	N	4
	P17	P17.2S	2	Skin	1.08	N	N	Y	N	Y	N	N	Y	N	4	Pseudomonas, Stenotrophomonas
	P17	P17.2T	2	Tongue	1.08	N	N	Y	N	Y	N	N	Y	N	4	Pseudomonas, Stenotrophomonas
	P18	P18.1F	1	Stool	1.83	N	N	Y	N	Y	N	N	N	N	4
	P18	P18.1S	1	Skin	1.83	N	N	Y	N	Y	N	N	N	N	4
	P18	P18.1T	1	Tongue	1.83	N	N	Y	N	Y	N	N	N	N	4
	P19	P19.3T	3	Tongue	6	N	Y	Y	N	Y	N	N	Y	N	4
	P20	P20.1R	1	Rectal	4	N	N	Y	N	Y	N	N	Y	N	4	Pseudomonas
	P20	P20.1T	1	Tongue	4	N	N	Y	N	Y	N	N	Y	N	4	Pseudomonas
	P22	P22.0R	0	Rectal	1	N	N	Y	N	Y	Y	N	Y	N	4	Staphylococcus, Pseudomonas
	P22	P22.0T	0	Tongue	1	N	N	Y	N	Y	Y	N	Y	N	4	Staphylococcus, Pseudomonas
	P21	P21.1T	1	Tongue	1.42	N	Y	Y	Y	N	N	N	Y	N	4	Staphylococcus, Pseudomonas, Escherichia
	P24A	P24A.2R	2	Rectal	1	N	N	Y	N	Y	N	N	Y	N	5	Streptococcus, Pseudomonas, Stenotrophomonas
	P24A	P24A.2S	2	Skin	1	N	N	Y	N	Y	N	N	Y	N	5	Streptococcus, Pseudomonas, Stenotrophomonas
	P24A	P24A.2T	2	Tongue	1	N	N	Y	N	Y	N	N	Y	N	5	Streptococcus, Pseudomonas, Stenotrophomonas
	P25	P25.0F	0	Stool	1.33	N	N	Y	N	Y	N	N	Y	N	5	Streptococcus, Pseudomonas, Stenotrophomonas
	P25	P25.0R	0	Rectal	1.33	N	N	Y	N	Y	N	N	Y	N	5	Streptococcus, Pseudomonas, Stenotrophomonas
	P25	P25.0S	0	Skin	1.33	N	N	Y	N	Y	N	N	Y	N	5	Streptococcus, Pseudomonas, Stenotrophomonas
	P26	P26.2F	2	Stool	1	N	N	Y	N	Y	N	N	N	N	5	Staphylococcus, Serratia, Acinetobacter, Pseudomonas
	P26	P26.2R	2	Rectal	1	N	N	Y	N	Y	N	N	N	N	5	Staphylococcus, Serratia, Acinetobacter, Pseudomonas
	P26	P26.2S	2	Skin	1	N	N	Y	N	Y	N	N	N	N	5	Staphylococcus, Serratia, Acinetobacter, Pseudomonas
	P26	P26.2T	2	Tongue	1	N	N	Y	N	Y	N	N	N	N	5	Staphylococcus, Serratia, Acinetobacter, Pseudomonas
	P27	P27.2S	2	Skin	1.17	N	N	Y	N	Y	N	N	Y	N	5	Streptococcus, Pseudomonas, Stenotrophomonas
	P27	P27.2T	2	Tongue	1.17	N	N	Y	N	Y	N	N	Y	N	5	Streptococcus, Pseudomonas, Stenotrophomonas
	P24B	P24B.1S	1	Skin	1.17	N	N	Y	N	Y	N	N	Y	N	5	Pseudomonas, Stenotrophomonas
	P24B	P24B.1T	1	Tongue	1.17	N	N	Y	N	Y	N	N	Y	N	5	Pseudomonas, Stenotrophomonas
	P28	P28.1S	1	Skin	7	N	N	Y	N	Y	N	N	Y	N	5	Staphylococcus
	P28	P28.1T	1	Tongue	7	N	N	Y	N	Y	N	N	Y	N	5	Staphylococcus
	P29	P29.2S	2	Skin	3	N	N	Y	N	Y	N	N	N	N	5	Staphylococcus, Pseudomonas
	P29	P29.2T	2	Tongue	3	N	N	Y	N	Y	N	N	N	N	5	Staphylococcus, Pseudomonas
	P32	P32.1F	1	Stool	7	N	N	Y	N	Y	N	N	Y	N	7	Streptococcus, Pseudomonas, Stenotrophomonas
	P32	P32.1T	1	Tongue	7	N	N	Y	N	Y	N	N	Y	N	7	Streptococcus, Pseudomonas, Stenotrophomonas
	P33	P33.1R	1	Rectal	3	N	N	Y	N	Y	N	N	Y	N	7
	P33	P33.1S	1	Skin	3	N	N	Y	N	Y	N	N	Y	N	7
	P33	P33.1T	1	Tongue	3	N	N	Y	N	Y	N	N	Y	N	7
	P34	P34.0R	2	Rectal	2	N	N	Y	N	Y	N	N	N	N	7	Staphylococcus, Serratia, Pseudomonas
	P34	P34.0S	2	Skin	2	N	N	Y	N	Y	N	N	N	N	7	Staphylococcus, Serratia, Pseudomonas
	P35	P35.0R	0	Rectal	4	N	N	Y	N	N	N	N	Y	N	7
	P35	P35.0T	0	Tongue	4	N	N	Y	N	N	N	N	Y	N	7
	P36	P36.2R	2	Rectal	7	N	N	Y	N	Y	Y	N	Y	N	7	Staphylococcus, Serratia
	P36	P36.2S	2	Skin	7	N	N	Y	N	Y	Y	N	Y	N	7	Staphylococcus, Serratia
	P36	P36.2T	2	Tongue	7	N	N	Y	N	Y	Y	N	Y	N	7	Staphylococcus, Serratia
	P37	P37.4S	4	Skin	1.42	N	N	Y	N	Y	N	N	Y	N	7
	P37	P37.4T	4	Tongue	1.42	N	N	Y	N	Y	N	N	Y	N	7
Pediatric	C.001.F	C001		Rectal	3
	C.001.R	C001		Rectal	3
	C.001.S	C001		Skin	3
	C.001.T	C001		Tongue	3
	C.002.F	C002		Rectal	3
	C.002.S	C002		Skin	3
	C.002.T	C002		Tongue	3
	C.003.T	C003		Tongue	7
	C.004.R	C004		Rectal	8
	C.004.S	C004		Skin	8
	C.004.T	C004		Tongue	8
	C.005.S	C005		Skin	4
	C.005.T	C005		Tongue	1
	C.006.S	C006		Skin	9
	C.006.T	C006		Tongue	9
	C.007.F	C007		Rectal	3
	C.007.T	C007		Tongue	3
	C.008.P	C008		Rectal	1
	C.008.S	C008		Skin	1
	C.008.T	C008		Tongue	1
	C.009.S	C009		Skin	3
	C.009.T	C009		Tongue	3
	C.010.R	C010		Rectal	8
	C.010.S	C010		Skin	8
	C.011.S	C011		Skin	6
	C.011.T	C011		Tongue	6
	C.012.P	C012		Rectal	3
	C.012.S	C012		Skin	3
	C.013.R	C013		Rectal	2
	C.013.S	C013		Skin	2
	C.013.T	C013		Tongue	2

## Sheet: Sheet2
ID	Count
9.05	204
13.1P	227
EC.14OCT	228
EC.5NOV	230
EC.17OCT	236
9.01	243
EC	274
9.02	291
G1.11S	313
NTC.15	317
9.04	345
EC.10Dec2013	361
EC.18OCTB	376
1.16	393
8.02	401
14.08R	420
C.003.S	451
G1.20S	463
14.03R	465
5.12	474
13.11T	479
2.05	480
7.09	483
1.1	528
EC.18OCT	529
G1.25R	530
G1.06R	545
8.1	557
7.18	586
EC.9AUG	597
12.6S	599
G1.23S	620
11.5S	622
8.01	651
5.03	667
1.03	672
1.07	678
9.03	696
5.11	806
C.005.T	833
3.1p	845
C.008.T	848
C.001.S	893
8.08	940
8.01S	1026
8.09	1032
C.008.P	1033
11.2S	1051
C.005.S	1054
C.001.F	1054
8.05	1064
14.10S	1110
5.13	1125
13.05S	1129
C.004.T	1147
C.010.S	1191
C.013.R	1215
C.004.R	1220
C.013.T	1221
EC.11.24.14	1268
4.11	1358
G1.07T	1384
7.08	1391
14.04S	1441
C.002.F	1458
G1.03S	1491
C.002.T	1494
7.22	1520
7.16	1540
10.01	1676
5.1	1698
G1.08S	1700
7.5p	1708
7.19	1717
C.007.T	1745
G1.05S	1783
8.03	1801
G1.06S	1810
G1.01S	1821
C.003.T	1893
C.006.S	1906
C.011.T	1938
C.001.T	2061
G1.10T	2123
13.02R	2144
C.006.T	2191
G1.07S	2216
7.13	2228
C.009.T	2228
G1.20R	2246
G1.02S	2266
5.14	2297
5.02	2301
7.12	2302
3.06	2304
7.01	2385
G1.05P	2387
G1.25S	2441
C.007.F	2469
14.02R	2492
G1.18P	2510
4.02	2512
13.06T	2520
5.08	2545
C.012.P	2551
G1.08T	2603
9.06	2608
5.12S	2615
G1.19T	2625
7.11	2688
G1.24S	2695
5.06	2703
7.1	2758
5.05	2780
14.1P	2789
C.004.S	2830
14.06T	2850
7.02	2873
12.2S	2928
13.5P	2949
G1.11T	2977
14.05S	3002
7.07	3029
5.11T	3033
4.12	3040
11.2P	3046
13.3P	3065
G1.13S	3096
10.05R	3106
G1.18T	3108
G1.012S	3110
G1.03P	3121
13.08T	3142
G1.11P	3187
7.2	3217
G1.01R	3220
7.14	3254
G1.04S	3262
G1.16T	3315
12.4T	3367
G1.12T	3372
13.10S	3413
12.1P	3427
13.04T	3428
5.07	3430
G1.02R	3443
4.1	3490
7.06	3519
5.04	3520
13.4P	3589
G1.13R	3636
14.01T	3711
C.001.R	3729
12.3P	3739
7.04	3741
1.01	3748
14.11T	3749
G1.16S	3786
G1.19S	3793
C.002.S	3816
7.05	3884
C.010.R	3885
9.1p	3888
11.1P	3911
C.008.S	3943
10.2p	3959
C.012.S	3986
8.07	4014
11.1T	4074
G1.13T	4082
C.013.S	4110
G1.20T	4152
14.09S	4177
G1.02T	4187
G1.04R	4216
G1.04T	4239
4.2P	4300
6.02R	4323
1.15	4342
G1.15S	4352
12.2P	4389
8.04	4410
C.009.S	4416
G1.09R	4422
G1.15T	4432
4.01	4443
11.3T	4494
G1.14S	4623
G1.12P	4629
12.4P	4650
13.2P	4676
G1.24T	4681
G1.17S	4732
3.03	4782
C.011.S	4784
12.3T	4803
G1.10R	4816
4.4p	4829
G1.17T	5028
10.3p	5030
4.09	5044
2.03	5092
G1.05T	5171
11.6R	5214
13.01S	5226
14.12T	5233
G1.18S	5249
4.03	5321
5.1p	5403
G1.09T	5476
4.08	5486
1.09	5505
4.1p	5590
G1.03R	5683
3.02	5814
7.21	5855
2.06	5876
G1.06T	5893
10.1p	5930
11.4R	5945
10.06	5969
G1.01T	5973
4.3p	6032
1.19	6077
5.3p	6114
7.7p	6156
6.03	6279
1.12	6495
1.1p	6552
8.1p	6731
1.13	6809
1.2p	7039
10.11	7047
1.04	7076
4.06	7150
2.1p	7219
5.2p	7277
14.07R	7355
7.3p	7438
15.01R	7542
7.1p	7592
3.04	7639
7.4p	7716
3.01	7800
3.05	7815
9.3p	7877
G1.23T	7923
12.7T	7996
4.04	8024
G1.21T	8077
4.07	8130
2.07	8222
2.09	8303
10.02	8465
2.08	8510
1.14	8647
G1.20P	8700
G1.23R	8790
G1.15R	8855
9.08	8959
G1.22S	9585
7.2p	9662
13.03T	9723
7.6p	9757
2.01	9892
G1.21S	9945
G1.25T	10038
12.8T	10358
10.03	10715
1.02	10717
10.04	11123
G1.15P	11643
G1.21R	11737
G1.24R	11796
10.1	11950
10.08	11970
G1.22R	12193
G1.07P	12559
G1.14R	12663
10.09	13141
6.01	13299
5.4p	13640
1.17	14255
10.07	14312
1.05	15793
9.07	16018
G1.14P	18408
5.09	38184
8.11	43232
4.05	54631
7.03	62517
5.01	82672
